# Supplementary material for: Native Aortic Root Thrombosis in Hypoplastic Left Heart Syndrome: An Unusual Presentation (Soon after Atrial Septal Stenting) of a Relatively Unusual Complication—Experience and Literature Review with an Outlook to Diagnosis and Management
Source: J Clin Med. 2023 Aug 17;12(16):5357. doi: 10.3390/jcm12165357 (PMC10455892; doi:10.3390/jcm12165357)
Supplement: Supplementary file 1 [file jcm-12-05357-s001.zip]

Archive with 5 entries (5 files):
- Figure S1.pdf
- video S1 .mov
- Video S2.mov
- Video S3.mov
- Video S4 .mov
